# Supplementary material for: Construction and validation of an anoikis-related prognostic model for lung adenocarcinoma based on bulk and single-cell transcriptomic data
Source: PLoS One. 2025 Nov 4;20(11):e0335788. doi: 10.1371/journal.pone.0335788 (PMC12585065; doi:10.1371/journal.pone.0335788)
Supplement: S1 Table — (XLSX) [file pone.0335788.s004.xlsx]

## Sheet: Sheet1
Table S1: The list of 434 anoikis-related genes (ARGs).
Gene Symbol	Relevance score
BRMS1	14.5491
PTK2	7.19345
NTRK2	7.18318
BCL2L11	6.62489
SRC	6.10487
CEACAM6	6.05407
CAV1	5.39348
AKT1	5.33115
ITGB1	4.93862
CEACAM5	4.61714
BCL2	4.48329
CASP8	4.4303
EGFR	4.38434
PTRH2	4.1399
STAT3	4.08678
SIK1	4.03852
DAPK2	3.95851
CTNNB1	3.94576
ZNF304	3.91081
MAPK1	3.68574
BMF	3.68546
ITGA5	3.63088
MCL1	3.53374
TP53	3.45174
BCL2L1	3.31926
CASP3	3.07922
CDH1	3.01952
BAD	2.92408
PIK3CA	2.90533
PAK1	2.89279
ITGAV	2.83779
MAPK3	2.69411
PTGS2	2.65693
BAX	2.51471
FN1	2.50872
BCAR1	2.50332
PTEN	2.48593
TLE1	2.44786
PDK4	2.40583
ERBB2	2.40146
ANGPTL4	2.36729
CYCS	2.30897
BRAF	2.30484
ANXA5	2.2365
BIRC5	2.22636
MTOR	2.22142
TIMP1	2.2159
ITGA2	2.19211
BDNF	2.17873
CSPG4	2.16641
BSG	2.16641
AKT2	2.15423
STK11	2.12343
IGF1	2.11964
IGF1R	2.11847
ITGA6	2.08223
ILK	2.05598
CFLAR	2.05576
RHOA	2.04156
HIF1A	2.03796
DAP3	2.02851
MYBBP1A	1.99573
TLE5	1.97341
ITGA3	1.97172
PTK2B	1.96908
CCND1	1.95554
CTTN	1.95554
CALR	1.91944
CDCP1	1.90643
CHEK2	1.8837
SKP2	1.88307
HGF	1.85857
E2F1	1.85684
EGF	1.8464
PIK3CG	1.84322
YAP1	1.84258
ITGB4	1.83127
DAPK1	1.82163
PIK3R1	1.79711
MAP2K1	1.77256
CXCL12	1.75358
LGALS3	1.71865
BAK1	1.707
ABHD4	1.68415
CD44	1.68066
ITGA4	1.66762
FADD	1.66762
TGFB1	1.66342
HMCN1	1.66342
MMP2	1.65049
CDKN3	1.64523
CASP9	1.63269
MTDH	1.63269
TNFRSF10B	1.61412
CXCL8	1.61412
MIR200C	1.61412
AR	1.59767
CDKN2A	1.5947
MAPK8	1.5947
PIK3CB	1.5947
CLDN1	1.5947
MIR26A1	1.5947
MIR204	1.5947
CDKN1B	1.57427
ATF4	1.57427
KLF12	1.57427
MYC	1.55268
PLAU	1.55268
PLK1	1.55268
SMAD4	1.55268
CDKN1A	1.55268
MUC1	1.55268
PLAUR	1.55268
LGALS1	1.55268
PYCARD	1.55268
SESN2	1.55268
NTRK1	1.55265
KRAS	1.54763
ITGB3	1.54763
BID	1.52969
THBS1	1.52969
HRAS	1.51466
CDK11B	1.50498
CDK11A	1.50498
XIAP	1.49798
PPARG	1.47812
IL6	1.47812
MIR145	1.47812
CCR7	1.44841
MSLN	1.44841
RAC1	1.44219
GRHL2	1.44219
NOTCH1	1.42001
RHOG	1.41766
CCAR2	1.41766
NQO1	1.41468
BIRC3	1.41202
MMP13	1.38017
FAS	1.37718
MTA1	1.37718
MYO5A	1.37468
EDA2R	1.37468
CCN6	1.37468
ABL1	1.35623
MMP9	1.35623
MAPK11	1.35623
PTHLH	1.35248
GLI2	1.3358
CXCR4	1.32562
RIPK1	1.31712
HMGA1	1.31421
TNFSF10	1.31421
SIK2	1.31421
ETV4	1.29122
S100A4	1.29122
NTF3	1.29122
MIR21	1.29122
MIR124-1	1.29122
LATS1	1.26651
HTRA1	1.26651
CEACAM3	1.26651
EIF2AK3	1.26362
LAMB3	1.26362
LAMC2	1.26362
LAMA3	1.26362
CDH2	1.2442
CSNK2A1	1.2442
EDIL3	1.2442
EZH2	1.24251
ZEB2	1.23965
TLN1	1.23965
EPHA2	1.22377
SOD2	1.22377
SIRT3	1.22377
OLFM3	1.22377
CEMIP	1.22377
FBXW7-AS1	1.22218
CLU	1.20994
SPINK1	1.20994
CPEB2	1.20994
TSG101	1.20218
MIR200A	1.20218
SERPINA1	1.19668
AKT3	1.17918
RELA	1.17918
PRKCA	1.17918
TNFRSF1A	1.17918
FASLG	1.17918
AFP	1.17918
CEBPB	1.17918
SATB1	1.17918
EEF1A1	1.17918
ITGA8	1.17918
PBK	1.17918
LTB4R2	1.17918
CD63	1.17918
NOX4	1.17918
MAVS	1.17918
RHOB	1.17622
CCN2	1.17622
PPP1R13B	1.17622
PLG	1.17004
RAF1	1.15448
PRKCQ	1.15448
BRCA2	1.15448
PARP1	1.15448
DOCK1	1.15448
SP1	1.15448
HAVCR2	1.15448
VTN	1.15448
INHBB	1.15448
RANBP9	1.15448
PDCD4	1.15448
PRPF4B	1.15448
SESN1	1.15448
SESN3	1.15448
PHLDA2	1.15448
ZBTB7A	1.15448
CD24	1.15448
MIR141	1.15448
MET	1.1534
ELANE	1.13621
KDR	1.12762
MDM2	1.12762
PRKCI	1.12762
NFE2L2	1.12762
RB1	1.12762
FGF2	1.12762
HK2	1.12762
KL	1.12762
CRYAB	1.12762
EPHB6	1.12762
IQGAP1	1.12762
LTF	1.12762
SDCBP	1.12762
SPIB	1.12762
MGAT5	1.12762
ABHD2	1.12762
TRIM31	1.12762
MIR1827	1.12762
PDGFRB	1.09791
TLR3	1.09791
ROCK1	1.09791
CPT1A	1.09791
NRAS	1.09791
PLAT	1.09791
CASP10	1.09791
PAK4	1.09791
VEGFA	1.09791
ZEB1	1.09791
PIN1	1.09791
UBE2C	1.09791
YWHAZ	1.09791
TWIST1	1.09791
ELK1	1.09791
BMP6	1.09791
PRDX4	1.09791
BNIP3	1.09791
BNIP3L	1.09791
KDM3A	1.09791
LMO3	1.09791
ZNF32	1.09791
MIR200B	1.09791
MIR363	1.09791
MIR525	1.09791
TUBB3	1.08408
PTPN11	1.06418
SLC2A1	1.06418
HMOX1	1.06418
PRKACA	1.06418
CBL	1.06418
PAK3	1.06418
PIK3R2	1.06418
CASP6	1.06418
PPP2CA	1.06418
CD36	1.06418
CDH3	1.06418
LRP1	1.06418
PTK6	1.06418
EEF2K	1.06418
GLO1	1.06418
PAK2	1.06418
LPAR1	1.06418
SFN	1.06418
ADCY10	1.06418
TRAF2	1.06418
PIK3R3	1.06418
RBL2	1.06418
SIRPA	1.06418
TNFRSF12A	1.06418
CEACAM1	1.06418
BAG1	1.06418
APOBEC3G	1.06418
GDF2	1.06418
MNX1	1.06418
VPS37A	1.06418
COL13A1	1.06418
RAD9A	1.06418
IFI27	1.06418
ITPRIP	1.06418
BCL2L15	1.06418
SNAI2	1.03751
GLUD1	1.02418
MYH9	1.02418
NOTCH3	1.02418
PTPN1	1.02418
TPM1	1.02418
FASN	1.02418
RPS6KB1	1.02418
SIRT1	1.02418
PPP2R1A	1.02418
CD151	1.02418
CTNND1	1.02418
MMP11	1.02418
COL4A2	1.02418
ARHGEF7	1.02418
PPP2R5A	1.02418
BST2	1.02418
PPP2R2D	1.02418
CCN1	1.02418
CCDC178	1.02418
MIR30C1	1.02418
MIR30B	1.02418
MIR10A	1.02418
SHC1	1.00245
BUB1	0.972047
CDC25C	0.972047
BUB3	0.972047
FER	0.972047
SETD2	0.972047
CDK1	0.972047
ITGB5	0.972047
TP73	0.972047
MAD2L1	0.972047
BCL2L2	0.972047
SLCO1B3	0.972047
DLG1	0.972047
PDCD6IP	0.972047
SCRIB	0.972047
TDGF1	0.972047
EDAR	0.972047
SH3GLB1	0.972047
DYNLL2	0.972047
TSC2	0.947214
BAG4	0.908719
MAP3K7	0.90721
F10	0.846184
HSP90B1	0.846184
F3	0.846184
ADAMTSL1	0.846184
SERPINB1	0.846184
MIR181A1	0.846184
MAP3K1	0.827443
CTBP1	0.827443
CEACAM4	0.793718
PXN	0.78051
MALAT1	0.776761
IKBKG	0.729213
TFDP1	0.729213
CRYBA1	0.729213
ANKRD13C	0.729213
SERPINE1	0.720187
FOXO3	0.71893
ACTG1	0.70158
ARHGDIA	0.70158
EZR	0.70158
SLC39A6	0.70158
BIN1	0.690797
TIAM1	0.690797
PDPK1	0.686462
SMAD7	0.663935
RHOC	0.634223
CASP2	0.62646
TNC	0.603468
IRF6	0.603468
NTRK3	0.600498
GNE	0.578766
XAF1	0.578766
SFRP1	0.575717
MAP2K2	0.560494
CSK	0.560494
PIK3C2B	0.560494
FOXC2	0.560494
ARHGDIB	0.560494
ENDOG	0.560494
TAGLN	0.560494
FBLIM1	0.560494
RACK1	0.560494
CCDC80	0.560494
ANGPTL2	0.560494
HOTAIR	0.560494
PRKD1	0.551904
LDHA	0.522192
ANXA2	0.522192
SPP1	0.522192
SMARCE1	0.522192
RBFOX2	0.522192
QSOX1	0.522192
RPS6KA3	0.488467
CDC42	0.488467
MAOA	0.488467
PIP5K1C	0.488467
JUP	0.488467
ATF2	0.488467
NKX2-1	0.488467
OCLN	0.488467
ID2	0.488467
CRABP2	0.488467
CEACAM8	0.488467
PITPNC1	0.488467
AFAP1L1	0.488467
HSPB1	0.448463
PCNA	0.448463
GSK3B	0.448463
NGF	0.448463
TP63	0.448463
CTNNA1	0.448463
KRT14	0.448463
SPHK1	0.448463
EHMT2	0.448463
RAC3	0.448463
SIRT6	0.448463
OGT	0.448463
NDRG1	0.448463
STK38	0.448463
ACP1	0.448463
FOXA1	0.448463
RHOQ	0.448463
ONECUT1	0.448463
S100A7	0.448463
SRSF3	0.448463
GKN1	0.448463
MIR107	0.448463
MIR630	0.448463
