# Supplementary material for: Construction and validation of an anoikis-related prognostic model for lung adenocarcinoma based on bulk and single-cell transcriptomic data
Source: PLoS One. 2025 Nov 4;20(11):e0335788. doi: 10.1371/journal.pone.0335788 (PMC12585065; doi:10.1371/journal.pone.0335788)
Supplement: S2 Table — (XLSX) [file pone.0335788.s005.xlsx]

## Sheet: Sheet1
Table S2 The univariate Cox regression analysis identified statistically significant anoikis-related DEGs (P < 0.05, hazard ratio ≠ 1)
Characteristics	Hazard_ratio	Lower_HR	Higher_HR	Pvalue
ANGPTL4	1.2	1.1	1.3	5.1e-05
BIRC5	1.2	1.1	1.4	0.00016
BUB1	1.2	1.1	1.4	0.00093
CAV1	1.1	1	1.2	0.03
CDC25C	1.4	1.2	1.6	9.2e-06
CDK1	1.3	1.1	1.4	7.1e-05
CDKN3	1.3	1.2	1.5	7.8e-06
CEMIP	1.1	1	1.2	0.024
DAPK2	0.72	0.6	0.86	0.00024
E2F1	1.1	1	1.3	0.041
HMGA1	1.3	1.2	1.5	1e-05
ITGA8	0.84	0.74	0.96	0.0085
ITGB4	1.2	1.1	1.3	0.00016
ITPRIP	1.3	1	1.5	0.015
KL	0.76	0.63	0.92	0.0039
KRT14	1.1	1	1.2	0.0018
LAMB3	1.2	1	1.3	0.0098
LDHA	1.7	1.4	2.1	1.4e-08
MAD2L1	1.3	1.1	1.4	0.00018
NTRK2	0.79	0.62	0.99	0.045
NTRK3	0.41	0.21	0.8	0.009
PAK1	1.3	1	1.6	0.041
PBK	1.3	1.1	1.4	3.1e-05
PCNA	1.2	1	1.5	0.017
PHLDA2	1.1	1	1.3	0.016
PIK3R1	0.83	0.7	0.99	0.043
PLK1	1.4	1.2	1.5	3.7e-07
PPARG	1.1	1	1.3	0.033
S100A7	1.1	1	1.2	0.036
SESN1	0.8	0.65	0.99	0.041
SLC2A1	1.2	1.1	1.4	1.3e-05
SLCO1B3	1.2	1.1	1.3	0.00044
SPIB	0.83	0.72	0.96	0.012
TIMP1	1.2	1.1	1.5	0.0081
TRAF2	1.3	1.1	1.6	0.0083
TUBB3	1.2	1	1.5	0.047
TWIST1	1.1	1	1.3	0.03
UBE2C	1.2	1.1	1.3	0.00068
ZEB2	0.84	0.71	0.98	0.029
