# Supplementary material for: Construction and validation of an anoikis-related prognostic model for lung adenocarcinoma based on bulk and single-cell transcriptomic data
Source: PLoS One. 2025 Nov 4;20(11):e0335788. doi: 10.1371/journal.pone.0335788 (PMC12585065; doi:10.1371/journal.pone.0335788)
Supplement: S3 Table — (XLSX) [file pone.0335788.s006.xlsx]

## Sheet: Sheet1
Table S3 The gene set related to the "Cytotoxicity" and "Progenitor exhaustion"function of T cells
Gene	Function
GZMB	Cytotoxicity
GZMH	Cytotoxicity
GZMK	Cytotoxicity
GZMA	Cytotoxicity
TIA1	Cytotoxicity
PRF1	Cytotoxicity
LAMP1	Cytotoxicity
GNLY	Cytotoxicity
FASLG	Cytotoxicity
SLAMF7	Cytotoxicity
ZAP70	Cytotoxicity
CD69	Cytotoxicity
TNF	Cytotoxicity
CTLA4	Progenitor exhaustion
PDCD1	Progenitor exhaustion
HNF1A	Progenitor exhaustion
SLAMF6	Progenitor exhaustion
CD8A	Progenitor exhaustion
CD8B	Progenitor exhaustion
TNF	Progenitor exhaustion
ICOS	Progenitor exhaustion
TNFSF14	Progenitor exhaustion
SATB1	Progenitor exhaustion
EOMES	Progenitor exhaustion
ID3	Progenitor exhaustion
TCF7	Progenitor exhaustion
CXCR3	Progenitor exhaustion
GZMK	Progenitor exhaustion
SELL	Progenitor exhaustion
IL7R	Progenitor exhaustion
CCR7	Progenitor exhaustion
CXCL10	Progenitor exhaustion
CD44	Progenitor exhaustion
BCL6	Progenitor exhaustion
CD27	Progenitor exhaustion
CD28	Progenitor exhaustion
CD38	Progenitor exhaustion
